# Supplementary material for: RNA Cytidine Acetyltransferase of Small-Subunit Ribosomal RNA: Identification of Acetylation Sites and the Responsible Acetyltransferase in Fission Yeast, Schizosaccharomyces pombe
Source: PLoS One. 2014 Nov 17;9(11):e112156. doi: 10.1371/journal.pone.0112156 (PMC4234376; doi:10.1371/journal.pone.0112156)
Supplement: Table S1 — Schizosaccharomyces pombe strains used in this study. (XLSX) [file pone.0112156.s006.xlsx]

## Sheet: Table S1
Table S1. Schizosaccharomyces pombe strains used in this study.
Strain	Genotype	Source
SP6	h- leu1-32	Lab. stock
SP6Δleu1-32(+)	h+ leu1-32	Lab. stock
ts447	h- nat10-G285D	Sajiki et al. J Cell Sci. 2009 May 1;122(Pt 9):1418-29.
Nat10_G285D	h- nat10-G285D leu1-32	made from ts447 and SP6Δleu1-32(+)
