# Supplementary material for: RNA Cytidine Acetyltransferase of Small-Subunit Ribosomal RNA: Identification of Acetylation Sites and the Responsible Acetyltransferase in Fission Yeast, Schizosaccharomyces pombe
Source: PLoS One. 2014 Nov 17;9(11):e112156. doi: 10.1371/journal.pone.0112156 (PMC4234376; doi:10.1371/journal.pone.0112156)
Supplement: Table S3 — Post-transcriptional modifications in Schizosaccharomyces pombe 18S rRNA identified by LC-MS. (XLSX) [file pone.0112156.s008.xlsx]

## Sheet: Table S3
Table S3. Post-transcriptional modifications in Schizosaccharomyces pombe 18S rRNA identified by LC-MS.
	RNase T1 frgaments
Position of PTM in 18S rRNA	Frgament identifieda	Identification methodb	Positions of candidate fragmentsc	Corresponding residue in Saccharomyces cerevisiae rRNAd	Remarks d
1	pUACCUGp	M	1-6	1
28	UCAUAmUGp	A, M	24-30	28
101	CUCAmUUAAAUCAGp	A, M	98-110	100
417	CUACCACAUCmCAAGp	A, M	408-421	414
423	AmAGp	M	198-200, 423-425, 938-940, 1007-1009, 1167-1169, 1430-1432, 1545-1547, 1763-1765, 1791-1793, 1832-1834	420	The site was deduced from a same modification in S. cerevisiae 18S rRNA.
439	CAmAAUUACCCAAUCCCGp	A, M	438-454	436
544	AmACAAUUGp	A, M	544-551	541
581	UmAAUUCCAGp	A, M	581-589	578
768	AAAAmAAUUAGp	A, M	765-774	755
811	AAUACAUUAmGp	A, M	803-812	796
989	AAmCGp	A, M	988-991, 1342-1345	973	The site was deduced from a same modification in S. cerevisiae 18S rRNA.
1022	AUACCmGp	A, M	1018-1023	1006
1142	CAAGmGp	A, M	667-671, 1139-1143	1123	The site was deduced from a same modification in S. cerevisiae 18S rRNA.
1208	ACm1acp3ΨCAACACGp	M	1206-1215	1187
1286	UmGp	M	-	1262	The site was deduced from a same modification in S. cerevisiae 18S rRNA.
1288	GmUGp	M	247-249, 565-567, 917-919, 1282-1284, 1285-1287, 1288-1290, 1309-1311, 1820-1822	1264	The site was deduced from a same modification in S. cerevisiae 18S rRNA.
1297	Cac4CGp	M	285-287, 575-577, 664-666, 866-868, 1048-1050, 1296-1298, 1476-1478, 1541-1543, 1758-1760	1275	Identified from RNase H fragment 1177-1428
1448	CAAUAACAGmGp	A, M	1440-1449	1425
1613	CUCUUCAACGmAGp	A, M	1604-1615	1570
1616	m7GAAUUCCUAGp	M	1616-1625	1573
1680	CmCCGp	A, M	1680-1683	1637
1815	UUUCac4CGp	M	1811-1816	1771
1823	m62Am62ACCUGp	M	1823-1828	1779
1842	AUCAUUA-OH	M	1836-1842	1798
-	GmUGp	M	247-249, 565-567, 917-919, 1282-1284, 1285-1287, 1288-1290, 1309-1311, 1820-1822	-
-	AUmUGp	M	1247-1250, 1255-1258, 1696-1699, 1722-1725	-
a. Modified residues are shown as red letters.
b. The RNA fragment was identified by Ariadne (A) and/or by manual inspection of MS and MS/MS spectra (M).
c. Candidates having >3 bases listed. Each fragment determined in our study is underlined.
d. According to the sequence of the accession number V01335 and the SGD database (http://www.yeastgenome.org/community/RNAmodTable.shtml).
